# Supplementary material for: Analysis of Multiple Sarcoma Expression Datasets: Implications for Classification, Oncogenic Pathway Activation and Chemotherapy Resistance
Source: PLoS One. 2010 Apr 1;5(4):e9747. doi: 10.1371/journal.pone.0009747 (PMC2848563; doi:10.1371/journal.pone.0009747)
Supplement: Table S1 — Sensitivity and specificity of the 170-gene Nearest Centroid predictor for each STS class in the NCI, UK and JAPAN datasets (actual numbers of individual tumor subtypes are shown in parentheses). (0.02 MB XLS) [file pone.0009747.s005.xls]

## Sheet: Sheet1
NCI DATASET
Class	Sensitivity	Specificity
Liposarcoma	0.94	0.92
Rhabdomyosarcoma	0.83	0.96
Fibrosarcoma	0.71	0.95
Leiomyosarcoma	0.82	1
Malignant Peripheral Nerve Sheath Tumor	0.5	0.95
Synovial Sarcoma	0.88	0.96
OVERALL ACCURACY	0.85
UK DATASET
Class	Sensitivity	Specificity
Liposarcoma (10)	0.9	1
Fibrosarcoma (5)	1	0.97
Leiomyosarcoma (8)	0.88	0.93
Malignant Peripheral Nerve Sheath Tumor (4)	0.75	0.91
Synovial Sarcoma (10)	0.7	0.96
OVERALL ACCURACY	0.84
JAPAN DATASET
Class	Sensitivity	Specificity
Liposarcoma (37)	0.81	0.93
Fibrosarcoma (4)	0.5	0.85
Leiomyosarcoma (6)	0.5	0.95
Malignant Peripheral Nerve Sheath Tumor (3)	0.67	1
Synovial Sarcoma (16)	0.94	1
OVERALL ACCURACY	0.79
