# Supplementary material for: Analysis of Multiple Sarcoma Expression Datasets: Implications for Classification, Oncogenic Pathway Activation and Chemotherapy Resistance
Source: PLoS One. 2010 Apr 1;5(4):e9747. doi: 10.1371/journal.pone.0009747 (PMC2848563; doi:10.1371/journal.pone.0009747)
Supplement: Table S3 — Genes included in 1st step predictor. (0.04 MB XLS) [file pone.0009747.s007.xls]

## Sheet: Sheet1
Number	Symbol	Geom mean of expression* values in FIBRO	Geom mean of expression values in LEIO	Geom mean of expression values in LIPO	Geom mean of expression values in RHABDO
						Geom mean of expression values in SYN/MPNST
1	TLE4	0.630486	0.568818	0.584808	0.989357	2.06412
2	AKT1	0.263144	0.296549	0.2797	0.588113	0.606927
3	TREH	0.429377	0.443591	0.503077	0.602573	1.52459
4	RAB4A	0.204631	0.241524	0.229827	0.498733	0.526238
5	FBXL7	0.335497	0.917292	1.00341	1	0.894033
6	HOXA4	0.247675	0.557524	1.32412	0.610847	0.478626
7	SPTBN1	1.95469	0.454489	1.95402	2.03366	2.13267
8	FCN2	0.684699	1.71626	2.36461	2.48961	1.93164
9	C9orf3	3.90633	10.8841	1.10561	3.10478	2.50976
10	SV2C	1.95558	2.0552	4.05153	2.75644	2.15799
11	APEX1	1.76061	2.00868	0.436659	2.98104	1.39104
12	HBE1	0.0835666	0.11446	0.1369	0.18607	0.356356
13	FGFR3	2.11819	0.893063	0.79386	3.11781	4.99989
14	BBS1	0.36363	1.10574	0.603787	1.1921	2.28402
15	RARA	0.534739	0.445989	0.48254	1.59633	1.3382
16	HSPB7	0.335808	2.88745	0.78017	0.79484	0.360619
17	AP1S1	0.157112	0.473218	0.423936	0.54238	1.68581
18	BCL2L11	1.11147	1.83163	1.39513	2.09668	3.55354
19	BMP4	3.73993	0.711977	1.06354	1.20756	5.31298
20	CFH	3.5261	0.748996	1.92527	5.00837	0.913008
21	JAG1	2.81574	1.64636	1.04708	1.01204	2.08567
22	ATP9B	2.88442	1.51774	1.35369	1.87358	2.28451
23	TENC1	2.31697	1.06767	1.04649	1.19861	1.84817
24	A2M	28.8405	121.994	44.6842	70.0942	25.7628
25	OLFM1	0.0868703	0.210569	0.161558	0.2709	0.402244
26	GPM6B	7.13235	0.590089	1.03176	4.4503	3.5263
27	MYLK	0.896315	16.8903	1.13567	0.702232	0.32484
28	CDK6	0.799884	0.154264	0.329084	1.2336	0.681108
29	SCARA3	0.341558	1.63101	0.229459	0.332358	0.466343
30	C1QB	9.15011	20.4445	64.2058	88.8236	13.8934
31	MYO6	1.12607	0.59136	0.52495	0.631668	0.904768
32	SLC25A4	1.14444	1.63976	4.79891	17.7825	7.41841
33	DKFZP586H2123	0.649856	0.248592	0.164401	0.221622	0.297819
34	ERBB3	0.944773	0.271808	0.228413	3.05966	1.05686
35	AP3B1	0.345184	1.10466	0.964198	1	0.836579
36	WNT5A	0.25232	0.097001	0.195854	0.248785	1.04757
37	CAND2	0.668109	3.149	0.891156	1.78404	2.06334
38	RAMP2	1.92795	1.9409	4.44059	1.90083	2.66216
39	HIST1H2BD	0.251927	0.401934	0.434744	0.507388	1.6627
40	SOCS7	0.226298	0.312764	0.320068	0.822003	0.662572
41	CNN1	1.07234	18.7655	0.988155	1.7447	1.19566
42	ITGB3	0.332304	0.639478	0.752538	1.04812	0.577578
43	ADORA1	0.723562	2.50307	0.98656	2.0162	1.76144
44	RAMP1	0.462174	3.234	0.374184	0.942683	0.796965
45	MYOZ1	1.95729	0.897206	0.893053	2.10526	1.61865
46	SLC22A11	0.337465	0.414985	0.467522	0.630058	1.16653
47	SRPX	0.30245	0.281227	1.43096	0.492102	0.40187
48	KLRC3	0.224276	0.356617	0.876769	0.547499	0.530409
49	SPEN	0.204292	0.319825	0.328034	0.712664	0.799077
50	INPPL1	0.375544	0.481018	0.430236	1.81459	1.29488
51	PGD	0.192381	0.111462	0.426865	0.376804	0.316654
52	MYC	0.138795	0.175106	0.496017	0.321925	0.449848
53	DRG1	2.48908	2.26155	1.15709	4.51327	1.77583
54	BLK	0.279268	0.457509	0.436499	0.512832	1.63904
55	PGM1	0.247737	0.2119	0.46977	0.581102	0.379415
56	MEIS2	0.32554	2.66628	1.69682	1.08892	0.50276
57	SLC5A1	0.385924	0.599604	0.5579	0.708071	1.56377
58	C8orf33	0.377208	0.291604	0.381037	0.577428	0.756982
59	NR1H3	1.23599	1.41547	3.17856	1.52532	1.61705
60	PELI2	1.59369	0.851842	0.471088	1.06948	1.34123
61	ACCN2	0.402247	0.547209	0.651049	1.30571	1.09805
62	RBPMS	0.579928	3.72347	0.905111	1.02305	0.523494
63	DAPK2	1.00571	1.09581	2.07755	1.5442	1.03361
64	ICAM3	0.570063	0.575469	1.41932	0.453546	0.597872
65	CCDC93	1.19717	4.34804	0.993023	1.218	1.07256
66	KLK7	4.06936	0.81479	0.529968	1.96887	1.46616
67	PDPN	0.995366	0.208932	0.565715	0.407123	0.589148
68	HOXA5	0.414926	0.931894	3.62901	0.500034	0.932936
69	SEH1L	0.220808	0.260623	0.291762	0.508383	0.546328
70	PEG10	0.399863	1.97838	2.39527	8.37726	2.52225
71	APC2	1.91679	0.54311	0.418312	0.97568	1.48843
72	PSMB5	0.381937	2.78493	0.473872	1.1584	0.350279
73	AKAP6	0.927346	1.90417	0.267315	2.86208	0.698915
74	NET1	0.363186	0.425666	0.414262	1.52576	1.88351
75	ADCY2	2.89926	1.34448	0.788384	8.84792	0.840783
76	PRAME	0.385657	0.137279	0.589117	1.26267	5.20905
77	AOC3	3.97293	20.0576	20.6049	17.8418	4.00255
78	ABCB6	0.727601	1.09433	1.53731	1.9705	1.78092
79	ACTG2	0.468498	4.21686	0.450709	0.918744	0.69158
80	ACSL1	0.851582	1.1575	3.07611	1.42674	0.735438
81	MLLT3	1.59601	0.758113	0.581359	5.41594	2.09786
82	COL15A1	1.82589	3.25434	8.08771	12.0374	3.36485
83	CDH3	2.2768	2.33161	0.504723	8.0171	1.34357
84	MAL	7.87086	1.70149	1.63238	22.4026	3.43872
85	MOCS3	0.215274	0.342383	0.311349	0.760111	0.669996
86	NRXN3	3.15445	1.91788	1.5014	1.87281	2.34865
87	SNX24	1.30234	0.745212	0.473009	0.774876	0.829522
88	PADI2	1.67172	0.51306	0.564094	1.20988	1.21004
89	RPL28	0.781972	2.99704	1.09441	2.24584	1.1721
90	CRLF1	3.11111	0.484601	0.385178	2.1723	5.40176
91	ICAM2	0.716291	0.817543	1.91114	0.942934	1.41648
92	PALMD	1.48923	1.69792	6.10633	3.3737	1.28161
93	OAS2	36.1437	9.51469	16.5281	17.5906	6.566
94	IARS2	0.149821	0.215493	0.194091	0.320453	0.457331
95	FABP4	0.821054	0.800618	47.7313	6.83626	0.565797
96	PTCH1	1.03407	0.623179	0.38878	0.698814	0.955209
97	NRN1	0.185962	0.236918	0.721509	0.721546	0.234462
98	PPARG	0.377055	0.571835	5.91561	0.814474	0.468646
99	CDH1	14.3477	4.32663	2.00234	12.3652	5.68962
100	EFNB1	0.348152	0.227469	0.744135	0.32623	0.693599
101	ITGB4	2.02987	0.924308	0.668125	4.65365	1.10056
102	CD47	0.400281	0.764284	0.894436	0.822132	0.570822
103	COL5A3	4.31453	2.45106	11.3623	9.20551	3.33529
104	ITPR3	0.992721	0.306632	0.214207	0.238019	0.84146
105	PRPH	2.26965	2.72045	1.23282	2.16751	3.72383
106	NGFB	4.79481	0.778384	1.03624	2.72567	0.976996
107	PLXND1	1.82321	1.85549	4.20498	1.97191	3.63801
108	ATF5	0.319995	0.312532	0.781216	0.311066	0.426437
109	G0S2	0.0533799	0.158186	0.591562	0.090525	0.048227
110	ID3	0.868592	0.175546	0.279296	0.438417	0.833967
111	IGF1	7.56117	6.14716	29.5866	31.1304	3.3249
112	ACSL5	0.188938	0.234438	0.473645	0.177537	0.217212
113	SPARCL1	3.38799	14.2726	7.46837	7.45633	3.02104
114	AIM1	0.788087	0.698386	2.5904	0.393104	0.521912
115	LTA	2.70651	1.04012	0.993883	0.824316	2.99759
116	FVT1	0.662489	0.399637	0.34131	0.350165	0.439314
117	FOXF2	0.801796	0.187832	0.097849	0.193489	0.469408
118	HIST1H2BK	0.261854	0.363497	0.487189	0.416506	1.55312
119	SVEP1	14.8366	2.21505	10.1771	22.4387	5.30227
120	PTPN13	1.04783	0.314653	0.281436	0.260499	0.771788
121	CSRP1	0.316322	2.25481	0.295096	0.344184	0.319508
122	CELSR3	2.42404	1.01031	0.915824	2.77455	1.49825
123	LUM	8.42822	0.414389	1.48824	3.92374	0.820756
124	MINK1	0.684858	0.32732	0.248314	0.856738	0.394596
125	TFAP2A	0.605875	0.20806	0.138175	0.437655	0.573912
126	NRAP	3.15097	0.83191	0.797021	2.43584	1.18388
127	ARMCX5	4.83538	1.95446	1.91598	3.24412	5.75568
128	RAB8A	0.504316	0.980935	1.04923	0.686935	1.029
129	AGPAT5	0.113866	0.217989	0.155027	0.544835	0.474324
130	BST2	0.68866	1.8387	4.02885	1.23079	0.997788
131	AUTS2	4.71465	2.25628	2.14282	3.51981	6.11477
132	CKMT2	1.59023	1.06596	0.888935	0.986534	1.07491
133	S100A13	1.63184	0.999437	1.12834	0.759971	0.674771
134	GRIK3	3.65727	0.870731	0.903614	2.34984	2.87418
135	DDB2	0.731631	0.468034	0.324522	0.972352	0.62016
136	SIRT4	0.541057	5.03527	0.514104	0.936769	0.881013
137	KLF1	6.3388	1.19055	0.992883	4.11461	1.24949
138	ZNF8	0.664158	0.789177	0.804355	1.43517	1.64871
* Log transformed (base 2) ratio of Cy5 to Cy3
