# Supplementary material for: Analysis of Multiple Sarcoma Expression Datasets: Implications for Classification, Oncogenic Pathway Activation and Chemotherapy Resistance
Source: PLoS One. 2010 Apr 1;5(4):e9747. doi: 10.1371/journal.pone.0009747 (PMC2848563; doi:10.1371/journal.pone.0009747)
Supplement: Table S4 — Genes included in 2nd step predictor. (0.02 MB XLS) [file pone.0009747.s008.xls]

## Sheet: Sheet1
Number	Symbol	Geom mean of expression* values in MPNST
			Geom mean of expression values in SYN
1	RRM2	2.04111	0.301777
2	ABLIM1	1.16395	7.064
3	SYT17	1.13758	0.743812
4	SH2D2A	0.799919	0.294414
5	DUSP4	1.12254	0.335746
6	JAG1	0.633234	3.2612
7	ARHGAP4	1.62571	0.676351
8	SSX1	0.122152	1.94542
9	DOCK2	1.39294	1.02066
10	IL2RG	6.30136	1.41525
11	SLC2A1	0.327595	0.201284
12	S100A3	2.61744	0.480166
13	ICAM3	1.11161	0.47381
14	BCL2	0.690777	7.0793
15	CADM1	0.413166	3.50744
16	MME	0.192118	0.018339
17	MMP9	2.28124	0.440659
18	VTN	0.917963	4.08917
19	TLE1	0.644182	6.28282
20	SNCA	0.689596	0.282248
21	PMP22	0.924033	2.48255
22	PTHR2	0.981678	0.351519
23	MT3	1.32343	0.401693
24	HMGA1	0.286943	0.126097
25	CCND1	0.511887	0.847705
26	DPP4	5.5491	0.789288
27	G0S2	0.076175	0.04063
28	TRDMT1	1.4626	1.0289
29	KIAA0999	0.885016	2.08974
30	RIMBP2	0.416514	10.6193
31	EIF4EBP1	0.395463	0.285064
32	CADPS	3.56432	1.78959
33	UPP1	0.382131	0.080967
34	TBL2	0.987505	1
35	HFE	0.911379	3.26343
* Log transformed (base 2) ratio of Cy5 to Cy3
