# Supplementary material for: Analysis of Multiple Sarcoma Expression Datasets: Implications for Classification, Oncogenic Pathway Activation and Chemotherapy Resistance
Source: PLoS One. 2010 Apr 1;5(4):e9747. doi: 10.1371/journal.pone.0009747 (PMC2848563; doi:10.1371/journal.pone.0009747)
Supplement: Table S5 — Assessment of MFH reclassification across different datasets with the Sub Class Mapping methodology. (0.02 MB XLS) [file pone.0009747.s009.xls]

## Sheet: Sheet1
1. JAPAN / NCI
Mutual enrichment permutation p value of Fisher inverse chi-square statistic
	NCI Dataset
JAPAN Dataset	MFH-LIPO	MFH-COM	MFH-LEIO
LIPO	0.0099	1	0.34
COM	0.89	0.0099	0.32
LEIO	0.74	0.762	0.079
Subclass Association Matrix (FDR Adjusted p-values)
	NCI Dataset
JAPAN Dataset	MFH-LIPO	MFH-COM	MFH-LEIO
LIPO	0.059	1	0.62
COM	1	0.059	0.73
LEIO	1	0.98	0.23
2. MSKCC / STANFORD
Mutual enrichment permutation p value of Fisher inverse chi-square statistic
	STANFORD Dataset
MSKCC Dataset	MFH-LEIO	MFH-LIPO
LEIO	0.0392	1
LIPO	1	0.0392
Subclass Association Matrix (FDR Adjusted p-values)
	STANFORD Dataset
MSKCC Dataset	MFH-LEIO	MFH-LIPO
LEIO	0.104	1
LIPO	1	0.104
3. STANFORD / JAPAN
Mutual enrichment permutation p value of Fisher inverse chi-square statistic
	STANFORD Dataset
JAPAN Dataset	MFH-LEIO	MFH-LIPO
LEIO	0.0392	0.9804
LIPO	0.9607	0.0196
Subclass Association Matrix (FDR Adjusted p-values)
	STANFORD Dataset
JAPAN Dataset	MFH-LEIO	MFH-LIPO
LEIO	0.0784	1
LIPO	0.9803	0.0784
4. STANFORD / NCI
Mutual enrichment permutation p value of Fisher inverse chi-square statistic
	NCI Dataset
STANFORD Dataset	MFH-LIPO	MFH-SYN
LIPO	0.0198	1
SYN	1	0.0198
Subclass Association Matrix (FDR Adjusted p-values)
	NCI Dataset
STANFORD Dataset	MFH-LIPO	MFH-SYN
LIPO	0.0528	1
SYN	1	0.0528
5. NCI/ MSKCC
Mutual enrichment permutation p value of Fisher inverse chi-square statistic
	NCI Dataset
MSKCC Dataset	MFH-SYN	MFH-LEIO
SYN	0.001	1
LEIO	1	0.001
Subclass Association Matrix (FDR Adjusted p-values)
	NCI Dataset
MSKCC Dataset	MFH-SYN	MFH-LEIO
SYN	0.004	1
LEIO	1	0.004
