# Supplementary material for: Analysis of Multiple Sarcoma Expression Datasets: Implications for Classification, Oncogenic Pathway Activation and Chemotherapy Resistance
Source: PLoS One. 2010 Apr 1;5(4):e9747. doi: 10.1371/journal.pone.0009747 (PMC2848563; doi:10.1371/journal.pone.0009747)
Supplement: Table S8 — Patterns of oncogenic pathway activation in different STS histologies. (0.02 MB XLS) [file pone.0009747.s012.xls]

## Sheet: Sheet1
HISTOLOGY / PATHWAY STATUS	ACTIVE	INACTIVE
FIBRO	RAS, PI3K	--
LIPO	SRC	PI3K
SYN	--	SRC, RAS
LEIO	--	--
